# Supplementary material for: TRPC3/6 Channels Mediate Mechanical Pain Hypersensitivity via Enhancement of Nociceptor Excitability and of Spinal Synaptic Transmission
Source: Adv Sci (Weinh). 2024 Sep 28;11(44):2404342. doi: 10.1002/advs.202404342 (PMC11600220; doi:10.1002/advs.202404342)
Supplement: Supplementary file 2 — Supporting Tables [file ADVS-11-2404342-s002.zip]

Archive with 3 entries (3 files):
- Supplementary Table 1-1+2-1-R-final.pdf
- Supplementary Table 1-1.docx
- Supplementary Table 2-1-R-final.xlsx
